# Supplementary material for: A general-purpose signal processing algorithm for biological profiles using only first-order derivative information
Source: BMC Bioinformatics. 2019 Nov 27;20:611. doi: 10.1186/s12859-019-3188-4 (PMC6882060; doi:10.1186/s12859-019-3188-4)
Supplement: Supplementary file 1 — Additional file 1. Testing data of the mass spectroscopy, infrared spectroscopy and energy curve of audio. [file 12859_2019_3188_MOESM1_ESM.xlsx]

## Sheet: Sheet1
The mass spectroscopy intensity sequence	The infrared scpectorscopy intensity sequence	The energy curve intensity sequence of a piece of monitoring audio
745	97.7	0.0274108
759	98.1	0.0913231
769	98.8	0.115015
722	99.6	0.213323
703	99.3	0.320299
760	98.4	0.312423
805	99.1	0.236905
764	99.8	0.289083
731	99.8	0.240759
742	99.8	0.251366
780	99.3	0.262015
773	99.7	0.335291
735	99	0.292052
687	98.3	0.396893
681	98.6	0.54124
645	98	0.396953
624	97.8	0.248561
571	98.5	0.290138
521	98.1	0.229486
521	97.5	0.457327
476	97.4	0.955415
468	96.9	0.994236
474	96.7	0.635591
516	96.7	0.666601
630	96.3	0.445138
745	95.3	0.417394
848	95	0.324952
899	95.4	0.488706
941	94.8	0.391965
946	93.5	0.319767
953	92.3	0.355922
946	88.4	0.657392
956	85.3	0.676866
977	85.7	0.678536
1025	86.5	0.683742
1123	86.1	0.536045
1137	83.2	0.699163
1139	80	0.362889
1135	78.7	0.323978
1066	85.9	0.435043
951	93.3	0.558628
852	95.8	0.261395
817	96.1	0.171432
778	96.2	0.1909
763	95	0.175247
774	94.8	0.273516
767	94.8	0.23126
758	94	0.320503
728	93.8	0.248033
726	93.8	0.215795
709	93.7	0.223819
668	93.6	0.159327
651	93.7	0.173726
645	93.7	0.243833
640	94.1	0.176352
636	94.2	0.150739
628	94.3	0.1933
644	94.5	0.166537
674	95	0.285344
712	95.4	0.241939
725	96.1	0.198167
737	96.4	0.199603
759	96.1	0.199956
785	95.8	0.221336
814	96.4	0.23889
839	97.1	0.203323
868	97.3	0.140915
872	97.6	0.139606
881	98	0.160933
878	97.9	0.192031
886	98.5	0.162759
877	98.4	0.201248
873	98.6	0.146492
880	98.4	0.199413
874	98.3	0.174169
859	98.8	0.196008
838	98.8	0.161342
813	99	0.14581
772	99.1	0.218399
741	99	0.209446
710	99.5	0.240954
678	99.4	0.183948
672	99	0.228615
669	99	0.215346
679	99.3	0.183205
691	99.2	0.200178
707	99.3	0.280732
719	99.4	0.160416
727	99.3	0.190265
760	99.1	0.160154
771	99.2	0.164166
777	99.1	0.154922
790	99.2	0.172029
800	98.7	0.176748
814	99.1	0.2012
825	98.9	0.42749
833	99	0.395904
841	99.1	0.209982
853	98.6	0.152133
854	97.6	0.157106
861	98.5	0.23413
870	98.8	0.124119
867	98.3	0.159574
861	98.7	0.157809
849	98.6	0.211921
848	98.8	0.169223
838	98.8	0.194514
830	98.9	0.132265
816	99	0.241384
802	98.9	0.253722
780	98.9	0.196513
758	98.9	0.223038
741	98.9	0.312379
727	99.4	0.264752
716	99.3	0.321194
710	99.1	0.246673
698	99.1	0.202306
708	99.1	0.201761
698	99.1	0.170078
700	99	0.140098
700	98.6	0.145293
716	98.8	0.132326
731	98.8	0.141444
731	98.8	0.194672
760	98.7	0.174174
778	98.4	0.171481
779	98.5	0.187646
789	98	0.191433
783	98.2	0.22141
795	97.7	0.184956
819	97.3	0.304208
803	97	0.158219
814	97.2	0.202969
813	97.1	0.210317
820	96.6	0.156187
825	96.2	0.155114
815	95.3	0.139599
807	94.2	0.13625
803	92.9	0.129547
787	91	0.213186
785	88.4	0.217917
780	85.1	0.213685
779	82.2	0.192885
771	84.2	0.207636
766	88.7	0.364116
774	91.4	0.346712
769	92.6	0.365282
758	93.2	0.186328
758	93.7	0.176481
759	94	0.240643
776	94.4	0.330394
780	94.8	0.276545
774	95.3	0.206399
763	95.2	0.169999
779	95.6	0.194324
788	95.7	0.196057
795	95.5	0.199908
789	95.6	0.165863
796	95.5	0.185929
804	95.1	0.205957
808	95	0.207375
811	94.3	0.189675
809	93.5	0.18086
807	91.7	0.160776
804	87.3	0.184793
805	79	0.139793
798	76.8	0.195756
787	87.1	0.190515
778	92.8	0.165115
789	95	0.197383
788	96.2	0.148222
788	96.5	0.14166
781	96.8	0.160024
774	96.9	0.162516
792	96.9	0.17755
803	96.9	0.181454
797	97	0.17393
800	96.8	0.1245
812	96.9	0.137014
808	96.5	0.156909
815	96.3	0.159688
818	95.6	0.235321
817	94.3	0.20895
829	90.5	0.191118
828	90.5	0.200069
824	93.4	0.184178
822	93.2	0.18735
816	91.9	0.195196
818	88.3	0.148251
816	78.9	0.178019
808	73.1	0.132322
798	72.7	0.196992
799	55.2	0.1924
797	34.9	0.177066
784	40.6	0.108634
773	54.9	0.123516
763	64.9	0.161747
763	76.8	0.123064
754	84.2	0.127902
739	87.3	0.143495
749	88.8	0.143243
754	89.3	0.189663
741	89.5	0.210454
735	88.3	0.165875
751	86.8	0.123752
758	89.5	0.119503
759	92.4	0.111801
764	93.9	0.128445
782	95.1	0.124031
789	96.2	0.117635
809	96.8	0.102638
818	97	0.0999163
815	97.4	0.106527
818	97.3	0.107385
827	97.2	0.105337
822	97.1	0.083173
827	97.1	0.0865445
839	96.7	0.107699
828	96	0.1087
830	94.6	0.104476
820	94.2	0.0945289
813	95.3	0.125795
815	96.4	0.0965923
805	96.6	0.109789
807	96.6	0.11146
793	96.8	0.143874
786	96.4	0.136234
780	96.2	0.163513
771	96.2	0.107587
767	96.3	0.12224
763	96.4	0.0953256
752	96.4	0.111268
748	96.4	0.104338
741	96.4	0.0868379
733	96.5	0.108135
743	96.4	0.135353
744	96.4	0.157148
750	96.5	0.143646
752	96.6	0.147687
770	96.6	0.165138
777	96.7	0.392568
784	96.2	0.343311
785	95.9	0.324763
797	96.4	0.15453
808	96.6	0.174053
813	96.6	0.1604
813	96.7	0.186489
816	96.4	0.202974
823	96.4	0.210068
819	96.2	0.161469
820	96.1	0.178096
821	96	0.24217
825	95.8	0.301145
816	95.9	0.129203
808	95.8	0.135344
802	95.1	0.145312
798	95.2	0.12849
795	95.3	0.127693
790	95.3	0.14781
784	95.1	0.140808
777	94.9	0.154263
767	94.7	0.172258
758	94.4	0.146703
759	93.9	0.150326
751	93.1	0.111738
756	92.1	0.120576
759	90.7	0.112977
748	88.2	0.0963925
751	85	0.124932
768	80.9	0.150715
777	73.8	0.256551
775	69.6	0.240003
776	78.4	0.278514
781	87.4	0.443533
794	91.6	0.241928
806	93.6	0.156077
810	94.5	0.128889
814	95.1	0.150441
811	95.4	0.27623
818	95.5	0.639386
826	95.6	0.999329
832	95.7	0.937309
834	95.7	0.362065
828	95.6	0.373136
827	95.4	0.329262
820	95.3	0.290379
814	94.8	0.2401
799	94.5	0.217193
799	93.8	0.162642
795	91	0.16391
801	91.7	0.61894
783	93.2	0.92624
767	92.9	0.565353
764	92.5	0.551045
765	92.1	0.225885
768	91.4	0.424346
744	90.1	0.211989
748	88.1	0.202227
734	84.6	0.172621
733	78.7	0.214474
734	74.8	0.215443
735	82.9	0.126033
735	90.5	0.130888
735	93.2	0.11069
754	94.2	0.144642
781	94.6	0.190375
796	94.5	0.119032
800	94.5	0.13017
803	94.4	0.125366
811	94.2	0.159978
818	94.1	0.132512
819	93.9	0.117517
822	93.5	0.123179
826	93.1	0.127372
838	92.4	0.113756
842	91.6	0.135417
832	90.4	0.150786
821	88.7	0.183685
827	86.4	0.128692
829	83	0.175017
823	78.2	0.161652
800	72.7	0.192187
780	70.3	0.180916
774	73.9	0.202015
775	80.6	0.171898
791	86.2	0.182526
782	89.6	0.158644
777	91.4	0.193591
779	92.6	0.156997
782	93.4	0.163688
775	93.8	0.149557
771	94.1	0.126364
768	94.1	0.120116
766	93.9	0.105977
767	93.4	0.0841914
771	92.3	0.0976093
772	89.8	0.108038
777	83.3	0.146798
789	70.8	0.160463
781	64	0.148055
779	72.6	0.143377
788	82.9	0.147715
791	87.1	0.198399
789	88.7	0.167785
784	88.9	0.186529
793	88.4	0.188533
799	87	0.173347
807	84.2	0.117431
793	80.1	0.130913
781	80.8	0.150335
796	86.6	0.176635
802	90.2	0.164674
792	91.9	0.246654
778	92.7	0.196594
780	93	0.166927
791	92.9	0.140306
785	92.2	0.172728
767	91.1	0.155795
763	89.1	0.20886
770	85.9	0.194643
769	82.6	0.217483
771	82.9	0.184385
756	86.4	0.246545
761	89.2	0.157784
774	90.6	0.160583
779	91.3	0.154009
769	91.6	0.164389
768	91.7	0.149739
772	91.5	0.170302
789	91.1	0.172489
786	90.6	0.169376
783	89.6	0.179422
787	87.4	0.194581
786	83	0.160389
800	84.2	0.133777
803	87.3	0.120529
796	89.9	0.12
789	90.4	0.147799
796	90.3	0.0968903
798	90	0.109361
794	89.9	0.10665
784	89.8	0.0991054
784	89.5	0.0942599
796	89	0.109219
802	88.5	0.0998468
805	87.8	0.137319
800	86.9	0.100503
796	85.8	0.112233
789	84.4	0.1084
788	83.1	0.115155
786	81.7	0.139845
788	80.5	0.148527
786	79.2	0.137269
785	78.1	0.133203
781	77.3	0.10748
776	76.8	0.104174
780	76.4	0.124237
794	76.4	0.123303
785	75.9	0.0825232
783	74.7	0.134722
787	73	0.13863
792	70.8	0.0981102
798	68.4	0.139538
783	66.4	0.331477
789	65.1	0.335761
784	63.1	0.252004
789	60.4	0.198448
786	57.5	0.171746
782	55.2	0.162132
783	54.3	0.21382
782	54.2	0.190691
790	54	0.141494
791	55.1	0.15764
793	58.5	0.138521
790	62.8	0.107479
791	67.4	0.0970759
800	73.2	0.148094
786	78.5	0.138597
791	82.4	0.115697
792	85.1	0.107201
799	86.5	0.157046
802	86.6	0.115622
799	86	0.092018
796	85.2	0.132527
800	83.3	0.167684
805	79.8	0.128093
799	75.2	0.115497
793	72.8	0.111498
799	74.9	0.111568
801	79.9	0.10345
800	84.4	0.102154
805	87.6	0.10177
792	89.5	0.152764
794	90.7	0.168341
791	91.5	0.20049
798	91.8	0.192672
790	91.5	0.121201
781	90.3	0.122937
791	88.6	0.149865
793	87.8	0.165558
798	86.5	0.168601
785	86.2	0.182099
781	87	0.165997
782	88.3	0.151714
778	89.4	0.139238
769	90.1	0.128797
765	91.2	0.135983
769	91.9	0.122397
777	92.2	0.152007
786	92.3	0.152286
786	92.1	0.113108
777	91.7	0.12597
772	91.5	0.105854
781	91.8	0.128354
784	92.3	0.141565
794	92.6	0.225623
792	92.7	0.180919
798	92.6	0.114536
801	92.2	0.137689
808	91.5	0.0958748
803	90.7	0.122027
801	90.3	0.153458
805	90.2	0.129813
800	90.1	0.0957648
806	89.8	0.0919859
804	89.2	0.114746
806	88.3	0.125097
798	87.5	0.150901
792	87.2	0.122198
796	86.9	0.170123
791	86.5	0.146909
799	85.8	0.183488
797	84.4	0.107495
793	82.3	0.144544
787	78.9	0.111926
788	75.8	0.168467
794	73.8	0.132465
787	71.6	0.165856
781	69.3	0.160216
789	65.5	0.147383
790	62.1	0.130028
785	62	0.160988
776	65.7	0.133734
774	70.7	0.117815
782	73.6	0.109637
790	77.9	0.213575
789	82	0.149328
784	83.7	0.108971
790	84.7	0.087109
799	88.2	0.0973048
796	91.5	0.13503
791	92.8	0.113989
794	93.4	0.0939653
796	93.9	0.101622
793	94.1	0.128619
801	94.3	0.110787
797	94.3	0.114585
788	94.3	0.113548
793	94.3	0.177229
803	94.2	0.309069
802	94	0.183303
795	93.8	0.135447
788	93.5	0.11973
788	93	0.0991517
792	92.4	0.130653
800	91.5	0.154166
790	89.9	0.145742
785	87.9	0.12292
789	86.9	0.164907
783	86.3	0.218232
785	84.7	0.216406
794	82.6	0.20793
785	79.8	0.193197
777	77.6	0.170282
790	74.8	0.142692
791	71.7	0.127315
781	68.3	0.101509
774	65.2	0.12809
775	61.7	0.127401
792	58.1	0.148308
798	53.9	0.136649
787	50.5	0.11551
785	47.6	0.123406
789	47.4	0.100921
789	48.7	0.104267
788	49.4
785	49.2
797	51.5
792	55.4
795	62.9
790	69.8
793	72.9
799	71
795	66
789	75.3
789	84.5
790	87.5
792	88.5
789	88.8
790	88.7
783	88.1
786	87.1
776	85.7
785	83.5
787	80.8
795	77.4
793	73.5
787	69.5
785	63
784	57.3
794	53.4
788	51.6
799	51.6
798	54.1
795	61.1
794	69.4
793	78.1
789	82.6
792	85.3
789	87
782	88.5
789	89.8
782	91.4
778	92.5
789	93.4
788	94.9
785	95.7
784	96.3
779	96.5
780	96.9
782	97.2
780	97.4
784	97.6
781	97.9
782	97.8
788	98.1
791	98.2
801	98.3
789	98.4
779	98.4
792	98.3
796	98.5
785	98.4
787	98.3
786	98
795	98.2
799	98.1
789	98.2
787	98.2
787	98.1
784	98.1
783	98
791	98
794	97.7
786	97.5
793	97.2
787	96.8
790	96.2
786	95.1
781	92.3
797	90.2
799	93.2
789	95.4
792	96
799	96.2
795	96.2
791	96.7
791	96.7
794	96.2
801	95.6
803	94.9
799	95
790	95.6
793	96.4
804	96.8
799	97.5
792	97.8
789	98
784	98
793	98
795	97.7
788	98
790	98
782	97.6
786	98.1
800	98.3
791	98.2
792	98.3
787	98.3
780	98.4
780	98.3
783	98.3
795	98.2
797	98.3
800	98.3
790	98.2
793	98.5
788	98.4
789	98.5
799	98.5
798	98.4
788	98.7
794	98.7
792	98.8
789	98.7
788	98.7
778	98.3
794	98.8
795	98.2
790	98.9
798	98.8
800	98.9
798	98.8
822	98.8
813	98.9
778	98.8
811	98.9
799	98.4
796	99
784	98.9
786	98.9
807	98.9
804	98.8
849	98.8
834	98.9
783	98.4
781	98.3
790	98.5
786	98.5
797	98.6
800	98.5
794	98.6
801	98.6
786	98.8
789	98.8
791	98.9
819	99
798	98.9
794	99.1
782	99.1
816	99
805	99.1
792	99.1
785	99
794	99.1
801	99.1
796	99.1
785	99.1
782	99.1
814	99
797	99
786	99
777	98.9
775	98.9
788	98.9
788	98.8
788	98.8
788	98.8
794	98.8
791	98.7
795	98.7
787	98.8
782	98.8
779	98.8
777	98.9
793	98.8
809	98.9
806	98.8
793	98.8
787	98.8
797	98.8
817	98.8
805	98.8
795	98.8
785	98.7
791	98.6
806	98.4
800	98.2
791	98.2
783	98.3
777	98.2
789	98.1
796	98.1
790	98
784	98
784	97.9
786	97.5
790	96.7
787	94.9
795	91.6
804	91.5
803	95.2
788	97.3
782	98.2
787	98.5
797	98.6
793	98.7
794	98.6
790	98.4
793	98.2
799	98.4
792	98.5
782	98.6
787	98.5
785	98.5
796	98.6
792	98.7
782	98.7
789	98.8
794	98.8
800	98.8
791	98.9
791	99
795	98.8
798	98.9
798	98.9
792	98.9
789	98.9
820	98.9
801	98.9
792	98.8
785	98.9
787	98.9
792	98.9
788	98.9
786	98.8
802	98.8
788	98.8
782	98.8
776	98.7
790	98.6
795	98.5
781	98.5
788	98.5
787	98.5
794	98.5
792	98.5
787	98.6
785	98.6
774	98.6
781	98.7
781	98.7
796	98.7
790	98.7
792	98.7
790	98.7
798	98.8
794	98.8
792	98.7
791	98.7
792	98.7
790	98.6
788	98.6
785	98.5
801	98.4
800	98.4
793	98.3
786	98.3
791	98.3
789	98.2
797	98.2
786	98.2
788	98.1
792	98.1
793	98.1
778	98.3
789	98.4
795	98.5
791	98.5
786	98.5
784	98.5
778	98.4
782	98.3
800	98.3
790	98.2
784	98.2
778	98.1
779	98
790	98
794	97.9
786	97.8
766	97.7
781	97.7
788	97.7
802	97.8
811	97.9
797	97.9
787	98
788	98.1
779	98.2
796	98.2
791	98.2
780	98.2
789	98.2
792	98.3
803	98.3
796	98.2
776	98.3
779	98.4
782	98.3
799	98.4
797	98.3
782	98.4
780	98.4
794	98.4
794	98.3
787	98.4
787	98.3
788	98.4
791	98.3
790	98.3
792	98.3
786	98.2
786	98.3
795	98.3
798	98.3
799	98.3
802	98.4
791	98.5
779	98.5
789	98.4
795	98.5
771	98.4
761	98.5
782	98.5
796	98.5
791	98.5
788	98.5
785	98.6
784	98.5
785	98.5
799	98.5
784	98.4
794	98.4
795	98.5
785	98.4
786	98.4
794	98.4
792	98.4
793	98.4
794	98.3
787	98.2
786	98.3
785	98.3
793	98.3
792	98.2
790	98.2
787	98.2
782	98.2
792	98.2
793	98.2
782	98.1
778	98.1
777	98.1
789	98.1
789	98.1
788	98.1
777	98.1
789	98.2
793	98.1
790	98.2
790	98.2
791	98.1
788	98.2
788	98.2
795	98.1
785	98.2
791	98.2
792	98.3
790	98.2
782	98.2
783	98.1
784	98.1
795	98.2
820	98.1
796	98.1
791	98.1
787	98.1
788	98.1
793	98.1
785	98.1
791	98
781	98.1
779	98.1
778	98.1
787	98
791	98.1
794	98
793	98
810	98
811	98
791	98
782	98
789	98
789	98.1
795	98
788	98
786	98
782	98
796	97.9
795	97.9
812	97.9
796	97.9
794	97.8
801	97.7
786	97.6
794	97.5
785	97.5
792	97.5
792	97.7
780	97.8
789	97.7
794	97.8
789	97.7
784	97.7
793	97.7
798	97.7
790	97.7
800	97.7
793	97.8
791	97.7
788	97.5
782	97.5
784	97.5
796	97.5
786	97.6
792	97.6
782	97.6
781	97.6
801	97.5
795	97.5
781	97.5
794	97.5
791	97.4
783	97.3
788	97.3
796	97.3
799	97.2
809	97.3
785	97.3
799	97.3
792	97.4
788	97.4
775	97.5
792	97.4
795	97.4
802	97.4
790	97.4
782	97.4
790	97.3
812	97.3
800	97.3
787	97.3
782	97.3
785	97.1
790	97.1
812	97.1
783	97.1
782	97.1
781	97.1
787	97
794	97.1
794	97.2
827	97.2
795	97.1
786	97.2
781	97.1
785	97.2
792	97.1
794	97
794	97
795	96.9
781	96.9
785	96.9
787	96.9
794	96.9
799	96.9
788	96.9
775	96.8
815	96.8
795	96.8
788	96.8
789	96.7
789	96.7
793	96.7
802	96.7
808	96.7
790	96.7
783	96.7
784	96.7
789	96.7
786	96.7
783	96.7
792	96.7
801	96.6
797	96.6
815	96.6
799	96.6
792	96.6
818	96.6
788	96.7
791	96.6
791	96.6
780	96.6
845	96.6
816	96.6
792	96.6
795	96.6
784	96.6
792	96.6
794	96.5
796	96.6
785	96.6
791	96.7
790	96.6
793	96.7
789	96.7
818	96.7
813	96.8
806	96.8
787	96.8
788	96.7
789	96.8
803	96.8
803	96.8
787	96.8
791	96.9
791	96.8
790	96.9
792	96.8
806	96.8
797	96.7
804	96.6
786	96.6
789	96.5
809	96.5
795	96.3
783	96.3
785	96.2
775	96.3
778	96.2
787	96.2
793	96.1
788	96.1
780	96.1
804	96
774	95.9
782	95.8
793	95.7
792	95.6
792	95.4
796	95.3
783	95.3
800	95.2
790	95.1
791	95.1
793	95.1
789	95.2
791	95.1
824	95.2
790	95.1
793	95.1
823	95.2
791	95.3
785	95.2
821	95.1
800	95
839	95
810	94.9
788	94.9
821	94.8
801	94.7
803	94.7
777	94.7
793	94.6
804	94.6
833	94.5
796	94.3
779	94.3
789	94.2
810	94.2
800	94.2
828	94.2
785	94.1
793	94
841	94
801	94
810	94.1
823	94.2
811	94.2
800	94.3
815	94.3
807	94.3
804	94.2
792	94.2
786	94.2
841	94.1
790	94.1
797	94.1
793	93.9
780	93.8
777	93.6
803	93.5
778	93.3
788	93.1
798	92.9
793	92.8
776	92.8
780	92.7
785	92.8
794	92.8
791	92.8
790	92.9
809	93
799	93
801	93
782	93.1
797	93
803	93.1
777	93.1
812	93.1
824	93.2
802	93.3
792	93.4
794	93.4
797	93.5
777	93.4
791	93.4
787	93.3
797	93.2
820	93.1
801	93
783	92.8
790	92.7
784	92.6
795	92.6
818	92.5
828	92.5
800	92.3
802	92.4
795	92.2
820	92.2
816	92.1
850	92.2
795	92.5
901	92.7
833	92.9
828	93.1
835	93.1
822	93.2
800	93.2
808	93.2
860	93.3
830	93.4
795	93.6
822	93.8
797	93.8
786	93.9
805	93.9
802	94
844	94
869	94
799	94
782	93.9
790	93.7
804	93.6
794	93.4
793	93.2
794	92.9
851	92.7
895	92.4
800	92.1
825	91.8
785	91.3
821	91
815	90.6
803	90.2
822	89.7
813	89.1
802	88.9
811	88.4
788	88
778	87.7
785	87.1
813	86.6
811	86.1
803	85.3
793	84.7
809	83.8
825	82.9
850	82
837	80.9
799	79.4
818	77.7
841	75.4
803	72.5
800	69.1
810	64.8
801	59.7
817	54
801	48.4
810	43.3
857	38.4
789	33.5
815	29
799	25.5
788	23.6
836	23.3
826	24.4
795	26.1
802	28.2
815	30.1
813	31.2
899	31.3
802	30.1
849	28.5
832	28.7
810	31.8
845	36
805	39.6
813	41.7
800	42.5
793	42.2
785	41.1
794	39.4
852	37.6
851	35.5
857	33.5
939	31.7
855	29.8
809	28.2
871	26.6
795	24.8
868	23.1
893	21.5
825	19.6
799	17.6
853	15.3
843	12.9
881	11.1
829	10.1
815	9.98
827	9.99
812	10.2
858	10.5
844	10.9
790	11.3
799	12.1
809	13.5
836	15.5
866	18.1
868	20.3
820	22.1
828	23.3
859	23.4
804	22.6
810	20.8
820	18.2
889	15.2
814	12.8
853	12.6
829	15
788	19.1
797	23.7
831	28.6
906	33.8
843	39.1
875	44.4
806	49.7
830	54.5
817	58.7
794	62.6
818	65.9
812	68.7
825	71
816	73.2
842	74.9
803	76.3
804	77.6
839	78.7
847	79.6
827	80.5
850	81.3
862	82
819	82.6
819	83.2
804	83.8
819	84.1
903	84.5
831	84.9
872	85.3
841	85.6
817	85.9
816	85.9
850	86.1
853	86
821	86.1
828	85.9
857	85.4
841	84.6
832	83.8
855	84
851	84.9
894	86
877	86.9
896	87.7
840	88.1
887	88.5
824	88.8
818	89
983	89
867	89.1
854	89.2
878	89.3
842	89.1
957	89
872	89.1
821	89
843	89
815	89
820	89.1
825	89
820	88.8
814	88.4
862	87.6
806	87.3
915	87.7
872	88.7
831	89.4
817	89.9
830	90.1
850	90.2
831	90.3
851	90.3
826	90.3
799	90.2
843	90.1
872	90.1
815	90.1
828	90
832	89.8
791	89.7
849	89.5
896	89.5
843	89.4
877	89.5
941	89.4
835	89.4
813	89.5
875	89.5
861	89.6
904	89.6
866	89.5
954	89.5
975	89.4
871	89.4
922	89.4
1066	89.3
1012	89.3
947	89.2
1109	89.1
1038	89
1222	88.9
1196	88.8
1046	88.8
1116	88.6
1153	88.6
951	88.4
1038	88.3
968	88.2
955	88.1
1025	87.9
995	87.8
930	87.6
840	87.6
921	87.6
899	87.4
848	87.3
896	87.1
908	87
1004	86.9
828	86.7
872	86.7
887	86.5
859	86.5
854	86.4
859	86.2
879	86
976	85.8
882	85.8
819	85.9
885	85.9
866	85.8
850	85.8
804	85.6
810	85.4
853	85.3
833	85.1
840	85
946	84.8
871	84.7
800	84.4
860	84.1
913	84
859	83.7
854	83.5
855	83.3
977	83
894	82.6
880	82.5
871	82.2
925	82
813	81.7
845	81.4
853	81.2
855	81.1
861	80.8
890	80.5
820	80.2
858	80
947	79.7
899	79.5
922	79.2
875	79
918	78.8
950	78.4
943	78.2
818	77.9
844	77.7
863	77.4
948	77.2
913	76.9
887	76.7
904	76.5
891	76.3
899	75.9
915	75.7
824	75.4
900	75.2
901	75
948	74.7
891	74.3
870	74.1
863	73.8
869	73.5
825	73.2
839	72.9
812	72.6
948	72.4
902	72.1
935	71.9
915	71.7
808	71.4
880	71.1
884	70.9
909	70.8
899	70.5
876	70.4
933	70.3
836	70.1
968	70.2
979	70.1
940	70.1
840	70.1
891	70.3
877	70.4
825	70.7
881	71
833	71.2
884	71.6
843	72
852	72.1
833	72.5
896	72.8
841	73
920	73.2
834	73.4
846	73.6
909	73.7
885	73.8
882	73.9
888	74
890	74
933	74.1
902	74.2
861	74.2
917	74.2
898	74.2
868	74.3
858	74.4
870	74.7
877	74.8
847	75.2
902	75.6
851	75.9
843	76.4
856	76.9
905	77.5
840	78
861	78.5
888	79.1
920	79.6
886	80.2
890	80.8
924	81.3
892	81.9
912	82.4
844	83
888	83.5
828	84
880	84.6
884	85.3
898	85.7
918	86.2
955	86.7
898	87
857	87.6
861	88
868	88.5
899	89
995	89.6
965	89.8
966	90.3
995	90.5
1005	90.9
997	91.2
877	91.6
923	91.8
882	92.2
882	92.5
884	92.8
918	93
918	93.3
900	93.5
842	93.6
839	94
841	94.2
881	94.5
1005	94.7
949	94.7
902	94.9
860	95.3
832	95.4
916	95.5
971	95.5
907	95.8
840	95.9
842	96
891	96.3
874	96.3
871	96.6
879	96.6
798	96.7
855	97
890	96.9
874	97.2
843	97.3
882	97.5
845	97.5
869	97.8
860	97.8
862	97.9
985	98
890	98.1
865	98.1
943	98.2
846	98.3
972	98.2
894	98.3
859	98.3
852	98.5
975	98.5
881	98.6
929	98.6
888	98.7
896	98.7
877	98.9
927	98.7
925	98.7
857	98.8
956	98.8
907	99
922	99
873	99
1059	99
1007	99
1050	98.9
946	99
1025	98.8
939	98.9
1012	99.2
964	99.1
885	98.9
886	98.9
972	99
898	99
1029	98.9
1016	99
908	98.8
832	98.8
802	98.7
828	98.6
895	98.6
907	98.5
868	98.3
849	98.3
887	98.3
837	98.3
886	98.6
891	98.7
869	98.8
958	98.8
906	98.7
837	98.6
894	98.6
898	98.8
842	98.8
820	99
910	99.1
864	98.8
845	99.1
825	98.9
864	98.9
862	98.8
862	98.9
870	99
873	98.9
870	99
866	98.8
845	99
980	98.7
957	98.8
885	98.7
820	98.7
917	98.9
817	98.9
861	98.9
869	98.9
811	98.9
946	98.7
963	99
1024	98.8
976	99
925	98.9
952	98.7
963	98.7
893	98.7
910	98.8
962	98.9
909	98.8
922	98.9
1008	98.8
932	98.8
983	98.9
1073	98.8
1092	98.9
1101	99
1144	99
1149	99.1
1216	99
1032	99.1
1013	99
1114	99.1
1117	99.3
1080	98.9
1013	99.1
912	99
954	99.1
893	98.9
913	99.1
903	99.2
924	98.9
880	99
903	99.3
964	99.1
954	99.2
867	99.2
863	99.1
980	99.1
877	99.1
825	99.2
893	99.2
911	98.9
876	99
899	99.2
851	99.1
828	99.3
938	99.1
860	99.1
846	99.1
864	99
856	99.1
848	99.3
840	99.4
821	99
846	99.2
844	99.2
906	99.2
934	99.1
919	99.2
961	99.2
921	99.3
1047	99.2
1045	99.5
955	99.3
1010	98.9
885	99.2
913	99.2
934	99.1
972	99.2
995	99.3
951	99.3
959	99.1
1085	99.1
990	99.1
979	99.2
849	99.2
945	98.7
926	99.1
922	99.1
893	99
886	99.2
868	99.2
883	99.2
917	99.2
899	98.4
873	99
911	99.4
933	99.3
861	99.2
882	99.4
823	99.2
880	99.2
876	99.1
897	99.1
861	99.2
899	99.1
895	99.2
886	99.1
899	99
893	99
860	99
865	99.2
894	99
900	99
893	99.2
879	99.1
902	99.3
954	99.4
939	99.2
1014	99.2
891	99.4
891	99.3
837	99.3
858	99.2
862	99.3
823	99.3
864	99.6
904	99.3
999	99.3
871	99.4
841	99.4
888	99.4
924	99.5
833	99.2
831	99.2
906	99.4
939	99.3
941	99.2
947	99.2
946	99.2
931	99.3
815	99.3
858	99.2
944	99.2
953	99.3
923	99.4
977	99.3
909	99.3
891	99.2
893	99.3
917	99.3
915	99.4
1010	99.3
949	99.3
845	99.3
881	99.3
861	99.3
860	99
867	99
899	99.1
958	99
934	99
874	99.1
965	99
914	99.1
920	98.9
902	99.1
910	98.9
944	99.1
1026	99.2
895	99.3
901
957
881
892
952
930
968
883
944
899
890
960
887
999
896
898
937
881
913
936
891
836
874
924
881
908
945
911
905
986
901
960
859
989
901
989
1045
913
883
976
950
1037
950
962
1002
1029
938
970
974
899
1004
1056
1032
976
925
963
878
928
992
937
902
916
1032
1063
974
878
951
947
937
983
1015
1004
1025
997
992
920
949
984
980
1053
988
937
946
916
918
933
960
875
956
889
916
973
955
909
996
937
907
899
849
849
857
858
842
980
905
1011
867
918
931
950
901
861
893
901
864
848
848
938
928
883
901
931
896
878
905
925
936
940
860
933
861
930
876
831
860
831
899
947
871
882
963
866
851
929
928
987
896
961
896
926
852
851
848
922
933
902
904
[truncated: 11,656 more rows]
